# Supplementary material for: Lower Concentrations of Amphotericin B Combined with Ent-Hardwickiic Acid Are Effective against Candida Strains
Source: Antibiotics (Basel). 2023 Mar 3;12(3):509. doi: 10.3390/antibiotics12030509 (PMC10044661; doi:10.3390/antibiotics12030509)
Supplement: Supplementary file 1 [file antibiotics-12-00509-s001.zip]

Archive with 1 entries (1 files):
- antibiotics-2161977-supplementary.pdf
